# Supplementary material for: Over-Winter Survival and Nest Site Selection of the West-European Hedgehog (Erinaceus europaeus) in Arable Dominated Landscapes
Source: Animals (Basel). 2020 Aug 19;10(9):1449. doi: 10.3390/ani10091449 (PMC7552789; doi:10.3390/ani10091449)
Supplement: Supplementary file 1 [file animals-10-01449-s001.zip]

Archive with 2 entries (2 files):
- Lucy Bearman Brown Hibernation paper Supplementary Figures.docx
- Lucy Bearman Brown Hibernation paper Supplementary Tables v2.docx
